# Supplementary material for: Induction of ER Stress in Acute Lymphoblastic Leukemia Cells by the Deubiquitinase Inhibitor VLX1570
Source: Int J Mol Sci. 2020 Jul 4;21(13):4757. doi: 10.3390/ijms21134757 (PMC7369842; doi:10.3390/ijms21134757)
Supplement: Supplementary file 1 [file ijms-21-04757-s001.zip]

Archive with 5 entries (5 files):
- Suppl Fig. 1.pdf
- Suppl Fig. 2.pdf
- Suppl Fig. 3.pdf
- Suppl Fig. 4.pdf
- Suppl Fig. 5.pdf
